# Supplementary material for: The impact of temporal sampling resolution on parameter inference for biological transport models
Source: PLoS Comput Biol. 2018 Jun 25;14(6):e1006235. doi: 10.1371/journal.pcbi.1006235 (PMC6034909; doi:10.1371/journal.pcbi.1006235)
Supplement: S1 Code — Example code to implement pMCMC for a VJP model, as described in Section “Methods”, is available in a .zip folder or at https://github.com/shug3502/pmmc_inference_for_vjps. (ZIP) [file pcbi.1006235.s008.zip]

Archive with 14 entries (11 files):
- pmmc_inference_for_vjps-master/
- pmmc_inference_for_vjps-master/LICENSE
- pmmc_inference_for_vjps-master/README
- pmmc_inference_for_vjps-master/bootstrap_filter_simplified.r
- pmmc_inference_for_vjps-master/data/
- pmmc_inference_for_vjps-master/data/cov_est
- pmmc_inference_for_vjps-master/emission_prob_simplified.r
- pmmc_inference_for_vjps-master/observe_vjump.r
- pmmc_inference_for_vjps-master/pij.cpp
- pmmc_inference_for_vjps-master/plots/
- pmmc_inference_for_vjps-master/plots/.keep
- pmmc_inference_for_vjps-master/pmmh_simplified.r
- pmmc_inference_for_vjps-master/reorientation_kernel.r
- pmmc_inference_for_vjps-master/vjump.r
