# Supplementary material for: The impact of temporal sampling resolution on parameter inference for biological transport models
Source: PLoS Comput Biol. 2018 Jun 25;14(6):e1006235. doi: 10.1371/journal.pcbi.1006235 (PMC6034909; doi:10.1371/journal.pcbi.1006235)
Supplement: S1 Code — Example code to implement pMCMC for a VJP model, as described in Section “Methods”, is available in a .zip folder or at https://github.com/shug3502/pmmc_inference_for_vjps. (ZIP) [file pcbi.1006235.s008.zip › pmmc_inference_for_vjps-master/README]

Author: Jonathan Harrison, University of Oxford
Date: 11/07/2017

This code implements a particle MCMC algorithm for inference of the parameters of a velocity jump process model.
A bootstrap particle filter is used to obtain an estimate of the likelihood of observed data given certain parameters.
This is used in a standard Metropolis-Hastings MCMC sampler.
The emission probabilities for the particle filter give the probability of observing a certain angle change, given a known pattern of hidden states. 
The derivation of these is described in our manuscript available at http://www.dtc.ox.ac.uk/people/14/harrisonj/

Note requires the following  R packages to be installed: MASS, mcmc, dplyr 

To run pmmh_simplified.r with command line arguments, ensure that you are in the correct working directory, and use:
Rscript --vanilla pmmh_simplified.r unique_identifier sigma dt t_end seed

For example:
Rscript --vanilla pmmh_simplified.r simplified_v01 0 4 128 123
This example took 112 seconds to run on a Linux desktop machine.
