# Supplementary material for: The impact of temporal sampling resolution on parameter inference for biological transport models
Source: PLoS Comput Biol. 2018 Jun 25;14(6):e1006235. doi: 10.1371/journal.pcbi.1006235 (PMC6034909; doi:10.1371/journal.pcbi.1006235)
Supplement: S1 Code — Example code to implement pMCMC for a VJP model, as described in Section “Methods”, is available in a .zip folder or at https://github.com/shug3502/pmmc_inference_for_vjps. (ZIP) [file pcbi.1006235.s008.zip › pmmc_inference_for_vjps-master/reorientation_kernel.r]

reorientation_kernel <- function(theta2){
#assume a circular uniform distribution for reorientations
#takes theta2 (previous reorientation angle as argument, but no dependence on this in this case)
#################### 
  theta1 = pi*(2*runif(1)-1)
  return(theta1)
}
